# Supplementary material for: Optimization of Ultrafast Proteomics Using an LC-Quadrupole-Orbitrap Mass Spectrometer with Data-Independent Acquisition
Source: J Proteome Res. 2022 Aug 1;21(9):2085–93. doi: 10.1021/acs.jproteome.2c00121 (PMC9442788; doi:10.1021/acs.jproteome.2c00121)
Supplement: Supplementary file 2 — pr2c00121_si_002.xlsx [file pr2c00121_si_002.xlsx]

## Sheet: Table S1
Table S1. The number of identified proteins and peptides in triplicate runs for selected nine DIA methods by analyzing DIA-NN.
	Number of identified proteins				Quantified		Nubmber of identified peptides				Quantified
Method	Run 01	Run 02	Run 03	Mean	Median CV%		Run 01	Run 02	Run 03	Mean	Median CV%
Res30k/W8/650-770	5064	5037	5063	5054.67	11.5947		17881	18029	17967	17959	17.0097
Res30k/W8/600-720	4947	4967	5023	4979	14.8983		18748	18838	18802	18796	24.4122
Res30k/W8/550-670	4911	4832	4812	4851.67	13.4993		19670	19397	19259	19442	22.2887
Res15k/W4/650-770	4841	4760	4812	4804.33	17.0221		16708	16541	16686	16645	21.1773
Res30k/W8/500-620	4814	4809	4746	4789.67	12.2638		19582	19602	19478	19554	19.6061
Res15k/W8/650-890	4436	4487	4612	4511.67	15.6895		20713	20615	21430	20919.3	24.666
Res15k/W8/600-840	4606	4676	4612	4631.33	15.1061		23071	23402	22994	23155.7	25.0463
Res15k/W8/550-790	4570	4515	4541	4542	14.7034		24765	24650	24791	24735.3	25.3924
Res15k/W8/500-740	4333	4315	4404	4350.67	13.7336		24481	24350	24625	24485.3	23.8544

## Sheet: Table S2
Table S2. The number of identified proteins and peptides in triplicate runs for selected nine DIA methods by analyzing Scafold DIA.
	Number of identified proteins				Quantified		Number of identified peptides				Quantified
Method	Run 01	Run 02	Run 03	Mean	Median CV%		Run 01	Run 02	Run 03	Mean	Median CV%
Res30k/W8/650-770	4299	4301	4293	4297.67	14.5179		13705	13694	13692	13697	21.1422
Res30k/W8/600-720	4293	4290	4295	4292.67	16.5186		14220	14207	14214	14213.7	24.8542
Res30k/W8/550-670	4143	4139	4142	4141.33	15.3802		13979	13965	13975	13973	23.022
Res15k/W4/650-770	4289	4282	4288	4286.33	15.1312		13754	13745	13772	13757	22.4899
Res30k/W8/500-620	3905	3906	3906	3905.67	12.665		12585	12583	12585	12584.3	17.4267
Res15k/W8/650-890	4093	4087	4099	4093	16.0537		17682	17646	17729	17685.7	30.2724
Res15k/W8/600-840	4178	4186	4183	4182.33	15.4875		18766	18783	18755	18768	23.2938
Res15k/W8/550-790	3986	3988	3986	3986.67	14.927		18856	18864	18882	18867.3	25.5417
Res15k/W8/500-740	3730	3723	3729	3727.33	14.1832		17570	17553	17602	17575	21.6315

## Sheet: Table S3
Table S3. The information of annotated parhway with statistical significance for each stimulation.
Up-regulated
Stimulation	Conc. [μM]	Number of Pathways	Term	Overlap	P-value	Adjusted P-value	Odds Ratio	Combined Score	Genes
LPA(14:0)	0.1	11	Thyroid hormone signaling pathway	7/121	4.45635e-06	0.000922464	11.9057	146.692	MED14, PLCB3, STAT1, PLCE1, KRAS, MED4, MTOR
	0.1		Shigellosis	8/246	6.09839e-05	0.00631183	6.54064	63.4763	IKBKB, GABARAPL2, PLCB3, CAPN2, PLCE1, ACTN4, WASF2, MTOR
	0.1		Pancreatic cancer	4/76	0.000792087	0.0358268	10.4862	74.8806	IKBKB, STAT1, KRAS, MTOR
	0.1		Proteoglycans in cancer	6/205	0.000909183	0.0358268	5.76436	40.3676	TIAM1, CAMK2D, PLCE1, ANK2, KRAS, MTOR
	0.1		Insulin signaling pathway	5/137	0.000925901	0.0358268	7.19661	50.2664	IKBKB, PYGB, MKNK1, KRAS, MTOR
	0.1		Apoptosis	5/142	0.00108699	0.0358268	6.9322	47.3077	IKBKB, CAPN2, CASP2, BIRC6, KRAS
	0.1		Regulation of actin cytoskeleton	6/218	0.00124771	0.0358268	5.40731	36.1557	TIAM1, PIP4K2A, KRAS, ACTN4, F2, WASF2
	0.1		PD-L1 expression and PD-1 checkpoint pathway in cancer	4/89	0.00142801	0.0358268	8.87664	58.1551	IKBKB, STAT1, KRAS, MTOR
	0.1		Oxytocin signaling pathway	5/154	0.00155769	0.0358268	6.37003	41.1794	PLCB3, CAMK2D, NPR2, MYL6B, KRAS
	0.1		AGE-RAGE signaling pathway in diabetic complications	4/100	0.00219091	0.0453518	7.85516	48.1006	PLCB3, STAT1, PLCE1, KRAS
	0.1		Salmonella infection	6/249	0.00244111	0.0459373	4.71006	28.3324	IKBKB, DYNC1I2, ANXA2, ACBD3, FBXO22, VPS16
S1P	0.1	8	Aminoacyl-tRNA biosynthesis	5/66	5.5793e-05	0.00626751	13.6486	133.672	LARS1, DARS2, YARS2, WARS1, FARSB
	0.1		Amyotrophic lateral sclerosis	10/364	9.14965e-05	0.00626751	4.83745	44.9844	MAP2K3, ERN1, ACTR1A, PSMB4, TUBA1A, PSMA1, PSMB2, KIF5C, NUP88, NDUFV1
	0.1		Huntington disease	8/306	0.000650513	0.0255537	4.5309	33.2466	ERN1, ACTR1A, PSMB4, TUBA1A, PSMA1, PSMB2, KIF5C, NDUFV1
	0.1		Salmonella infection	7/249	0.000932617	0.0255537	4.85407	33.8693	MAP2K3, IKBKB, ACTR1A, HSP90AA1, TUBA1A, KIF5C, FLNA
	0.1		Parkinson disease	7/249	0.000932617	0.0255537	4.85407	33.8693	ERN1, PSMB4, TUBA1A, PSMA1, PSMB2, KIF5C, NDUFV1
	0.1		Alzheimer disease	8/369	0.00214093	0.0488845	3.72815	22.9151	ERN1, IKBKB, PSMB4, TUBA1A, PSMA1, PSMB2, KIF5C, NDUFV1
	0.1		Pathways of neurodegeneration	9/475	0.00284431	0.0497846	3.25975	19.1101	MAP2K3, ERN1, ACTR1A, PSMB4, TUBA1A, PSMA1, PSMB2, KIF5C, NDUFV1
	0.1		Proteasome	3/46	0.00290713	0.0497846	11.4355	66.7902	PSMB4, PSMB2, PSMA1
	1	7	Pathogenic Escherichia coli infection	9/197	7.30037e-05	0.0148928	5.52869	52.6608	IKBKB, MYO1D, TUBA1A, CHUK, ARPC4, PTPN11, SEC24D, WASF2, ACTB
	1		Shigellosis	9/246	0.00038536	0.028618	4.37468	34.3908	IKBKB, GSK3A, PLCB3, RPS6KA5, CHUK, ELMO2, ARPC4, WASF2, ACTB
	1		Salmonella infection	9/249	0.000420852	0.028618	4.31934	33.5752	IKBKB, DYNC1I2, TUBA1A, CHUK, ELMO2, FLNA, ARPC4, FLNB, ACTB
	1		Pyruvate metabolism	4/47	0.00081955	0.0365117	10.5132	74.7149	GRHPR, ALDH2, ME2, PCK2
	1		Protein processing in endoplasmic reticulum	7/171	0.000894894	0.0365117	4.87801	34.2378	ERN1, NPLOC4, AMFR, HSPA4L, UBXN4, SEC24D, SIL1
	1		RNA transport	7/186	0.00145667	0.043022	4.46583	29.169	NUP188, RPP40, GEMIN4, DDX20, NUP88, CASC3, AAAS
	1		Yersinia infection	6/137	0.00147625	0.043022	5.2129	33.979	IKBKB, CHUK, ELMO2, ARPC4, WASF2, ACTB
	10	1	Bacterial invasion of epithelial cells	6/77	0.000204698	0.0405302	7.78294	66.1081	ITGB1, CDC42, ARPC4, SEPTIN9, WASF2, SEPTIN8
Sph	0.1	4	Huntington disease	11/306	0.000362061	0.0318095	3.70941	29.3922	CREBBP, PLCB3, TUBB6, TUBA1A, GPX1, PSMB2, PSMB1, SOD2, NDUFV1, MTOR, ATG2B
	0.1		Amyotrophic lateral sclerosis	12/364	0.000430684	0.0318095	3.39878	26.341	TUBB6, TUBA1A, GPX1, PSMB2, NUP188, PSMB1, HNRNPA2B1, NUP88, NDUFV1, UBQLN4, MTOR, ATG2B
	0.1		Insulin signaling pathway	7/137	0.000568243	0.0318095	5.29388	39.561	PYGB, MKNK1, AKT1, PYGM, CRK, PTPRF, MTOR
	0.1		Aminoacyl-tRNA biosynthesis	5/66	0.000605895	0.0318095	8.00682	59.3209	GARS1, LARS1, YARS1, YARS2, WARS1
	1	4	Yersinia infection	7/137	0.000228789	0.0224217	6.20081	51.9796	IKBKB, CHUK, WIPF2, AKT1, PIP5K1A, ARPC4, CRK
	1		Adipocytokine signaling pathway	5/69	0.000374298	0.0224217	8.92251	70.4027	IKBKB, CHUK, LEPR, AKT1, PCK2
	1		Pathogenic Escherichia coli infection	8/197	0.000393374	0.0224217	4.88839	38.3286	IKBKB, MYO1D, MYO1B, TUBA1A, CHUK, WIPF2, ARPC4, SEC24D
	1		Salmonella infection	9/249	0.000403995	0.0224217	4.34512	33.9532	IKBKB, VPS18, DYNC1I2, HSP90AA1, TUBA1A, CHUK, AKT1, FLNA, ARPC4
PI3P	10	10	Amyotrophic lateral sclerosis	9/364	1.80579e-05	0.00100486	6.79402	74.2038	PSMA5, PSMB6, TUBA1C, PSMD7, PSMB2, RB1CC1, SDHC, NUP98, MCU
	10		Spinocerebellar ataxia	6/143	2.69427e-05	0.00100486	11.399	119.938	PSMA5, PSMB6, PSMD7, PSMB2, RB1CC1, MCU
	10		Huntington disease	8/306	3.65959e-05	0.00100486	7.11772	72.7116	PSMA5, PSMB6, TUBA1C, PSMD7, PSMB2, RB1CC1, CLTCL1, SDHC
	10		Proteasome	4/46	3.75647e-05	0.00100486	24.2686	247.284	PSMB6, PSMA5, PSMD7, PSMB2
	10		Parkinson disease	7/249	7.321e-05	0.00156669	7.58854	72.2594	PSMA5, PSMB6, TUBA1C, PSMD7, PSMB2, SDHC, MCU
	10		Prion disease	7/273	0.000129848	0.00206499	6.89544	61.7083	PSMA5, PSMB6, TUBA1C, PSMD7, PSMB2, SDHC, MCU
	10		Alzheimer disease	8/369	0.000135093	0.00206499	5.8567	52.1806	PSMA5, PSMB6, TUBA1C, PSMD7, PSMB2, RB1CC1, SDHC, MCU
	10		Bacterial invasion of epithelial cells	4/77	0.000282901	0.00378381	13.941	113.904	CLTCL1, CRK, WASF2, DNM2
	10		Pathways of neurodegeneration	8/475	0.000730936	0.00869001	4.50281	32.5156	PSMA5, PSMB6, TUBA1C, PSMD7, PSMB2, RB1CC1, SDHC, MCU
	10		Protein export	2/23	0.00397275	0.0425085	23.6869	130.948	SRP19, SEC61A1
PI4P	1	4	Amyotrophic lateral sclerosis	9/364	8.13613e-05	0.0114719	5.50592	51.8471	PSMA5, TUBA1C, ATP5F1A, GPX1, ATP5PB, RB1CC1, SIGMAR1, HNRNPA2B1, RAB8A
	1		Endocytosis	7/252	0.000257834	0.0181773	6.10435	50.4414	RUFY1, CAPZA2, CHMP4B, AGAP3, RAB8A, ARF5, ARFGAP2
	1		Pathways of neurodegeneration	9/475	0.000582704	0.0273871	4.1706	31.0619	PSMA5, TUBA1C, ATP5F1A, GPX1, ATP5PB, RB1CC1, SIGMAR1, NFKB1, RAB8A
	1		Ubiquinone and other terpenoid-quinone biosynthesis	2/11	0.00129579	0.0456767	45.5716	302.989	GGCX, COQ6
PI5P	10	8	Amyotrophic lateral sclerosis	8/364	6.43534e-06	0.000295077	9.36601	111.958	PSMD9, NDUFB9, TUBB2B, GPX1, PSMC1, PSMB1, DERL1, NUP54
	10		Proteasome	4/46	7.66434e-06	0.000295077	37.1671	437.789	PSMD9, PSMC1, PSME3, PSMB1
	10		Pathways of neurodegeneration	8/475	4.36214e-05	0.00111962	7.09937	71.2774	APP, PSMD9, NDUFB9, TUBB2B, GPX1, PSMC1, PSMB1, DERL1
	10		Huntington disease	6/306	0.000188544	0.00362947	8.01837	68.767	PSMD9, NDUFB9, TUBB2B, GPX1, PSMC1, PSMB1
	10		Alzheimer disease	6/369	0.000512233	0.00708401	6.6055	50.0481	APP, PSMD9, NDUFB9, TUBB2B, PSMC1, PSMB1
	10		Parkinson disease	5/249	0.000601736	0.00708401	8.07418	59.8756	PSMD9, NDUFB9, TUBB2B, PSMC1, PSMB1
	10		Spinocerebellar ataxia	4/143	0.000644001	0.00708401	11.1756	82.1164	PSMD9, OPA1, PSMC1, PSMB1
	10		Prion disease	5/273	0.000910231	0.00876097	7.34216	51.4085	PSMD9, NDUFB9, TUBB2B, PSMC1, PSMB1
IP3	1	10	Huntington disease	12/306	3.4878e-06	0.000573186	5.78409	72.6842	PSMA5, PSMD9, TUBA1C, NDUFA7, GPX1, RB1CC1, DCTN4, PSMC1, TAF4, AP2M1, UQCRH, PSMA7
	1		Protein processing in endoplasmic reticulum	9/171	5.84884e-06	0.000573186	7.75729	93.4696	DNAJB1, UBXN1, SEL1L, DERL1, DERL2, STUB1, EIF2AK4, SEC24C, PDIA4
	1		Pathways of neurodegeneration	14/475	1.41433e-05	0.000924032	4.32956	48.345	APP, NDUFA7, GPR37, GPX1, DCTN4, DERL1, UQCRH, PSMA7, PSMA5, PSMD9, TUBA1C, RB1CC1, PSMC1, MCU
	1		Amyotrophic lateral sclerosis	12/364	2.0011e-05	0.000980537	4.8167	52.113	PSMA5, PSMD9, TUBA1C, NDUFA7, GPX1, RB1CC1, DCTN4, PSMC1, DERL1, UQCRH, MCU, PSMA7
	1		Spinocerebellar ataxia	7/143	0.000103528	0.00367236	7.09574	65.1082	PSMA5, PSMD9, OPA1, RB1CC1, PSMC1, MCU, PSMA7
	1		Parkinson disease	9/249	0.000112419	0.00367236	5.21543	47.4253	PSMA5, PSMD9, TUBA1C, NDUFA7, GPR37, PSMC1, UQCRH, MCU, PSMA7
	1		Tight junction	7/169	0.000290278	0.00812777	5.94906	48.4532	VASP, ITGB1, PPP2CA, TUBA1C, JUN, ACTN4, TJP2
	1		Proteasome	4/46	0.000388269	0.0095126	12.9211	101.48	PSMA5, PSMD9, PSMC1, PSMA7
	1		Alzheimer disease	10/369	0.000481289	0.0104814	3.87803	29.6245	PSMA5, APP, PSMD9, TUBA1C, NDUFA7, RB1CC1, PSMC1, UQCRH, MCU, PSMA7
	1		Prion disease	8/273	0.0010783	0.0211347	4.1637	28.4479	PSMA5, PSMD9, TUBA1C, NDUFA7, PSMC1, UQCRH, MCU, PSMA7
IP4	0.1	2	Glutathione metabolism	4/57	0.000131742	0.0197612	17.2249	153.899	GSTK1, GPX1, RRM2, PRDX6
	0.1		Phagosome	5/152	0.000652768	0.0489576	7.81601	57.3249	ATP6V1A, RAB5C, STX18, HLA-B, ATP6V1C1
	1	6	Salmonella infection	6/249	0.000143713	0.0163832	8.38357	74.1753	CDC42, DYNC2LI1, TUBB2B, TUBA1A, FLNB, MAPK14
	1		Pathogenic Escherichia coli infection	5/197	0.000419461	0.0165173	8.71469	67.7701	CDC42, TUBB2B, TUBA1A, NCK2, MAPK14
	1		Huntington disease	6/306	0.000434667	0.0165173	6.77103	52.4141	ERN1, TUBB2B, ATP5F1A, TUBA1A, RB1CC1, TAF4
	1		Pathways of neurodegeneration	7/475	0.000787532	0.0224447	5.10856	36.5089	ERN1, PRNP, TUBB2B, ATP5F1A, TUBA1A, RB1CC1, MAPK14
	1		Amyotrophic lateral sclerosis	6/364	0.00107509	0.0245121	5.65729	38.6696	ERN1, TUBB2B, ATP5F1A, TUBA1A, RB1CC1, MAPK14
	1		Prion disease	5/273	0.00180616	0.0343171	6.21933	39.2847	PRNP, TUBB2B, ATP5F1A, TUBA1A, MAPK14
Down-regulated
Stimulation	Conc. [μM]	Number of Pathways	Term	Overlap	P-value	Adjusted P-value	Odds Ratio	Combined Score	Genes
S1P	10	13	Oxidative phosphorylation	10/133	1.65924e-07	3.55078e-05	10.2726	160.373	ATP6V1A, ATP5F1B, NDUFB10, ATP6AP1, NDUFS6, NDUFS3, UQCR11, ATP5MG, UQCRH, ATP5ME
	10		Thermogenesis	11/232	3.93206e-06	0.00042073	6.29815	78.3889	ATP5F1B, NDUFB10, NDUFS6, NDUFS3, TSC1, UQCR11, ATP5MG, HRAS, ARID1B, UQCRH, ATP5ME
	10		Prion disease	11/273	1.8251e-05	0.00130191	5.30145	57.8457	STIP1, PSMD7, ATP5F1B, NDUFB10, NDUFS6, PSMC1, PSMD3, HSPA6, NDUFS3, UQCR11, UQCRH
	10		Arginine biosynthesis	4/22	2.97917e-05	0.00159385	27.1824	283.276	ARG2, GOT2, ASL, GLS
	10		Parkinson disease	10/249	4.54105e-05	0.00194357	5.25561	52.5548	PSMD7, ATP5F1B, NDUFB10, NDUFS6, PSMC1, PSMD3, NDUFS3, UQCR11, CAMK2G, UQCRH
	10		Diabetic cardiomyopathy	8/203	0.000301018	0.0107363	5.09938	41.3475	ATP5F1B, NDUFB10, PARP1, NDUFS6, NDUFS3, UQCR11, CAMK2G, UQCRH
	10		RNA transport	7/186	0.000941305	0.0223614	4.83416	33.6856	NUP210, TGS1, EIF4EBP2, GEMIN6, EIF2S2, RANGAP1, EIF4G2
	10		Amyotrophic lateral sclerosis	10/364	0.000952072	0.0223614	3.52745	24.54	PSMD7, ATP5F1B, NUP210, NDUFB10, NDUFS6, PSMC1, PSMD3, NDUFS3, UQCR11, UQCRH
	10		Alzheimer disease	10/369	0.00105525	0.0223614	3.47743	23.8342	PSMD7, ATP5F1B, NDUFB10, NDUFS6, PSMC1, PSMD3, NDUFS3, UQCR11, HRAS, UQCRH
	10		Huntington disease	9/306	0.00106365	0.0223614	3.77089	25.8157	PSMD7, ATP5F1B, NDUFB10, NDUFS6, PSMC1, PSMD3, NDUFS3, UQCR11, UQCRH
	10		Salmonella infection	8/249	0.00114942	0.0223614	4.11639	27.8618	ACTR2, EXOC7, AHNAK2, ARPC5L, GCC2, KPNA3, HRAS, RHOA
	10		Citrate cycle (TCA cycle)	3/30	0.00193364	0.0344832	13.5017	84.3634	ACLY, MDH2, IDH3A
	10		Pathways of neurodegeneration	11/475	0.00210387	0.034633	2.9626	18.2614	PSMD7, ATP5F1B, NDUFB10, NDUFS6, PSMC1, PSMD3, NDUFS3, UQCR11, HRAS, CAMK2G, UQCRH
PI4P	0.1	3	One carbon pool by folate	3/20	8.29985e-05	0.00938992	42.304	397.518	MTHFS, TYMS, GART
	0.1		RNA transport	6/186	0.00015145	0.00938992	8.2225	72.319	NXF1, EIF2B3, NCBP1, GEMIN4, GEMIN6, NUP160
	0.1		Amyotrophic lateral sclerosis	7/364	0.000978408	0.0404409	4.85406	33.6366	NXF1, PSMD6, NCBP1, UQCR11, NDUFV2, NUP160, MTOR
PI5P	10	1	Neurotrophin signaling pathway	4/119	0.000205273	0.0320225	15.3322	130.188	IKBKB, RPS6KA5, RAF1, CAMK2G
IP3	1	1	Ribosome biogenesis in eukaryotes	6/108	0.000257691	0.0461266	7.39416	61.1035	POP5, UTP6, UTP4, RPP40, GAR1, UTP18

## Sheet: Table S4
Table S4. Summary of cell stimulation assay using eight chemical substances.
Substance	GPCR	Increase	Selected	Decrease	Selected	Number of
		Number of Proteins	Cluster	Number of Proteins	Cluster	Total Protein
LPA(14:0)	known	82	Cluster 4	63	Cluster 7	145
S1P	known	116	Cluster 4	40	Cluster 6	156
Sph	unknown	9	Cluster 10	33	Cluster 7	42
PI3P	unknown	22	Cluster 4	11	Cluster 9	33
PI4P	unknown	43	Cluster 9	29	Cluster 1	72
PI5P	unknown	8	Cluster 10	12	Cluster 5	20
IP3	unknown	12	Cluster 4	19	Cluster 8	31
IP4	unknown	26	Cluster 8	19	Cluster 1	45
